# Supplementary material for: Are Marine Heatwaves Responsible for Mortalities of Farmed Mytilus galloprovincialis? A Pathophysiological Analysis of Marteilia Infected Mussels from Thermaikos Gulf, Greece
Source: Animals (Basel). 2022 Oct 17;12(20):2805. doi: 10.3390/ani12202805 (PMC9597814; doi:10.3390/ani12202805)
Supplement: Supplementary file 1 [file animals-12-02805-s001.zip]

Archive with 1 entries (1 files):
- animals-1917486-supplementary.pdf
